# Supplementary material for: Downregulation of long noncoding RNA HCP5/miR-216a-5p/ZEB1 axis inhibits the malignant biological function of laryngeal squamous cell carcinoma cells
Source: Front Immunol. 2022 Sep 30;13:1022677. doi: 10.3389/fimmu.2022.1022677 (PMC9561619; doi:10.3389/fimmu.2022.1022677)
Supplement: Supplementary file 6 [file DataSheet_6.xlsx]

## Sheet: Figure 1
Figure 1B	样品-基因	重复1 Ct值	重复2 Ct值	重复3 Ct值	Ct平均值	DCT	DDCT	2-DDCT
	HaCaT- HCP5	29.43	29.37	29.4	29.40±0.03	20.02±0.03	0.00±0.03	1.00±0.02
	AMC-HN-8- HCP5	27.31	27.37	27.39	27.36±0.04	17.93±0.04	-2.09±0.04	4.26±0.12
	Tu-177- HCP5	26.76	26.73	26.77	26.75±0.02	17.34±0.02	-2.68±0.02	6.39±0.09
	Tu-686- HCP5	26.79	26.79	26.77	26.78±0.01	17.37±0.01	-2.65±0.01	6.26±0.05
	SNU899- HCP5	27.84	27.89	27.97	27.90±0.07	18.47±0.07	-1.55±0.07	2.93±0.13
	SNU46- HCP5	27.31	27.33	27.29	27.31±0.02	17.95±0.02	-2.07±0.02	4.19±0.06
	HaCaT-18sRNA	9.21	9.11	9.16	9.16±0.05	——	——	——
	AMC-HN-8-18sRNA	9.12	9.14	9.19	9.15±0.04	——	——	——
	Tu-177-18sRNA	9.19	9.15	9.1	9.15±0.05	——	——	——
	Tu-686-18sRNA	9.11	9.1	9.14	9.12±0.02	——	——	——
	SNU899-18sRNA	9.15	9.11	9.12	9.13±0.02	——	——	——
	SNU46-18sRNA	9.11	9.18	9.21	9.17±0.05	——	——	——

## Sheet: Figure 2
Figure 2A		样品-基因	重复1 Ct值	重复2 Ct值	重复3 Ct值	Ct平均值	DCT	DDCT	2-DDCT
		Tu-177-Cell- HCP5	26.97	26.89	26.83	26.90±0.07	16.80±0.22	0.00±0.22	1.01±0.15
		Tu-177-si-NC- HCP5	26.94	26.93	26.91	26.93±0.02	16.87±0.07	0.06±0.07	0.96±0.05
		Tu-177-si HCP5-1- HCP5	28.43	28.51	28.49	28.48±0.04	18.58±0.03	1.78±0.03	0.29±0.01
		Tu-177-si HCP5-2- HCP5	28.13	28.21	28.19	28.18±0.04	18.06±0.02	1.25±0.02	0.42±0.01
		Tu-177-si HCP5-3- HCP5	29.27	29.26	29.31	29.28±0.03	19.09±0.04	2.28±0.04	0.21±0.01
		Tu-177-Cell-U6	8.73	8.83	8.77	8.78±0.05	——	——	——
		Tu-177-si-NC-U6	8.76	8.75	8.84	8.78±0.05	——	——	——
		Tu-177-si HCP5-1-U6	8.73	8.82	8.84	8.80±0.06	——	——	——
		Tu-177-si HCP5-2-U6	8.79	8.84	8.81	8.81±0.03	——	——	——
		Tu-177-si HCP5-3-U6	8.84	8.77	8.76	8.79±0.04	——	——	——
		Tu-686-Cell- HCP5	26.97	26.89	26.83	26.90±0.07	18.12±0.07	0.00±0.07	1.00±0.05
		Tu-686-si-NC- HCP5	26.94	26.93	26.91	26.93±0.02	18.15±0.02	0.03±0.02	0.98±0.02
		Tu-686-si HCP5-1- HCP5	28.43	28.51	28.49	28.48±0.04	19.68±0.04	1.56±0.04	0.34±0.01
		Tu-686-si HCP5-2- HCP5	28.13	28.21	28.19	28.18±0.04	19.37±0.04	1.25±0.04	0.42±0.02
		Tu-686-si HCP5-3- HCP5	29.27	29.26	29.31	29.28±0.03	20.49±0.03	2.37±0.03	0.19±0.01
		Tu-686-Cell-U6	8.73	8.83	8.77	8.78±0.05	——	——	——
		Tu-686-si-NC-U6	8.76	8.75	8.84	8.78±0.05	——	——	——
		Tu-686-si HCP5-1-U6	8.73	8.82	8.84	8.80±0.06	——	——	——
		Tu-686-si HCP5-2-U6	8.79	8.84	8.81	8.81±0.03	——	——	——
		Tu-686-si HCP5-3-U6	8.84	8.77	8.76	8.79±0.04	——	——	——
Figure 2B	Time	Sample	OD1	OD2	OD3	Mean±std
	0h	Tu-177-Cell	0.31	0.317	0.321	0.32±0.006
		Tu-177-si-NC	0.327	0.321	0.317	0.32±0.005
		Tu-177-si HCP5-3	0.327	0.326	0.318	0.32±0.005
		Tu-686-Cell	0.317	0.314	0.317	0.32±0.002
		Tu-686-si-NC	0.31	0.315	0.322	0.32±0.006
		Tu-686-si HCP5-3	0.323	0.316	0.329	0.32±0.007
	24h	Tu-177-Cell	0.573	0.576	0.577	0.58±0.002
		Tu-177-si-NC	0.579	0.571	0.569	0.57±0.005
		Tu-177-si HCP5-3	0.443	0.447	0.442	0.44±0.003
		Tu-686-Cell	0.597	0.603	0.601	0.60±0.003
		Tu-686-si-NC	0.599	0.593	0.595	0.60±0.003
		Tu-686-si HCP5-3	0.467	0.457	0.453	0.46±0.007
	48h	Tu-177-Cell	0.823	0.827	0.829	0.83±0.003
		Tu-177-si-NC	0.821	0.824	0.822	0.82±0.002
		Tu-177-si HCP5-3	0.643	0.649	0.643	0.65±0.003
		Tu-686-Cell	0.849	0.851	0.85	0.85±0.001
		Tu-686-si-NC	0.847	0.843	0.847	0.85±0.002
		Tu-686-si HCP5-3	0.653	0.657	0.651	0.65±0.003
	72h	Tu-177-Cell	1.084	0.983	0.981	0.98±0.002
		Tu-177-si-NC	0.98	0.997	0.995	0.99±0.009
		Tu-177-si HCP5-3	0.741	0.742	0.743	0.74±0.001
		Tu-686-Cell	1.023	1.027	1.029	1.03±0.003
		Tu-686-si-NC	1.027	1.02	1.03	1.03±0.005
		Tu-686-si HCP5-3	0.757	0.753	0.757	0.76±0.002
Figure 2C		Sample	1	2	3	mean	SD
	Tu-177	Cell	381	365	367	371	8.7178
		si-NC	358	387	352	365.667	18.7172
		si-HCP5	267	251	246	254.667	10.9697
	Tu-686	Cell	324	343	358	341.667	17.0392
		si-NC	326	330	347	334.333	11.1505
		si-HCP5	187	175	160	174	13.5277
Figure 2D		Sample	1	2	3	mean	SD
	Tu-177	Cell	294	285	308	295.667	11.5902
		si-NC	281	282	290	284.333	4.93288
		si-HCP5	103	118	121	114	9.64365
	Tu-686	Cell	225	234	267	242	22.1133
		si-NC	243	258	239	246.667	10.0167
		si-HCP5	134	121	102	119	16.0935

## Sheet: Figure 3
Figure 3B
	plasmid	miRNA	Background	Firefly	Renilla	R/F	mean±s.d.
	lncRNA HCP5	blank 1	120	6960754	2894538	0.42	0.39±0.02
		blank 2	68	6212166	2357889	0.38
		blank 3	85	6931113	2554917	0.37
		hsa-miR-216-5p	61	5873545	580499	0.1	0.09±0.02
		hsa-miR-216-5p	95	7896913	553558	0.07
		hsa-miR-216-5p	86	7336077	785773	0.11
		hsa-miR-216-5p Inhibitor	93	6155390	4788767	0.78	0.67±0.09
		hsa-miR-216-5p Inhibitor	54	7713719	4928296	0.64
		hsa-miR-216-5p Inhibitor	101	7689430	4650073	0.6
	mut lncRNA HCP5	blank 1	69	6074821	3991721	0.66	0.65±0.01
		blank 2	76	6095700	3946698	0.65
		blank 3	52	5728149	3755153	0.66
		hsa-miR-216-5p	104	6891159	3993957	0.58	0.59±0.04
		hsa-miR-216-5p	85	5993254	3824215	0.64
		hsa-miR-216-5p	50	6989977	3929728	0.56
		hsa-miR-216-5p Inhibitor	98	7120599	3883654	0.55	0.59±0.07
		hsa-miR-216-5p Inhibitor	63	7317707	3972563	0.54
		hsa-miR-216-5p Inhibitor	64	5676000	3824606	0.67
Figure 3C
	样品-基因	重复1 Ct值	重复2 Ct值	重复3 Ct值	Ct平均值	DCT	DDCT	2-DDCT
	HaCaT-miR-216-5p	25.34	25.39	25.42	25.38±0.04	16.00±0.04	0.00±0.04	1.00±0.03
	AMC-HN-8-miR-216-5p	27.6	27.57	27.64	27.60±0.04	18.17±0.04	2.17±0.04	0.22±0.01
	Tu-177-miR-216-5p	27.9	27.94	27.87	27.90±0.04	18.49±0.04	2.49±0.04	0.18±0.01
	Tu-686-miR-216-5p	27.94	27.99	27.87	27.93±0.06	18.52±0.06	2.52±0.06	0.17±0.01
	SNU899-miR-216-5p	26.8	26.97	26.99	26.92±0.10	17.49±0.10	1.49±0.10	0.36±0.03
	SNU46-miR-216-5p	27.6	27.57	27.64	27.60±0.04	18.24±0.04	2.24±0.04	0.21±0.01
	HaCaT-U6	9.37	9.36	9.42	9.38±0.03	——	——	——
	AMC-HN-8-U6	9.43	9.46	9.4	9.43±0.03	——	——	——
	Tu-177-U6	9.44	9.37	9.43	9.41±0.04	——	——	——
	Tu-686-U6	9.41	9.46	9.37	9.41±0.05	——	——	——
	SNU899-U6	9.44	9.44	9.42	9.43±0.01	——	——	——
	SNU46-U6	9.36	9.45	9.41	9.41±0.05	——	——	——
Figure 3D
	样品-基因	重复1 Ct值	重复2 Ct值	重复3 Ct值	Ct平均值	DCT	DDCT	2-DDCT
	Tu-177-Cell-miR-216-5p	27.41	27.31	27.39	27.37±0.05	17.60±0.05	0.00±0.05	1.00±0.04
	Tu-177-si-NC-miR-216-5p	27.38	27.4	27.31	27.36±0.05	17.58±0.05	-0.02±0.05	1.01±0.03
	Tu-177-si HCP5-3-miR-216-5p	27.36	27.36	27.32	27.35±0.02	17.56±0.02	-0.04±0.02	1.03±0.02
	Tu-686-Cell-miR-216-5p	27.34	27.37	27.34	27.35±0.02	17.59±0.02	-0.01±0.02	1.00±0.01
	Tu-686-si-NC-miR-216-5p	27.4	27.37	27.34	27.37±0.03	17.57±0.03	-0.03±0.03	1.02±0.02
	Tu-686-si HCP5-3-miR-216-5p	27.36	27.4	27.41	27.39±0.03	17.64±0.03	0.04±0.03	0.97±0.02
	Tu-177-Cell-U6	9.79	9.73	9.8	9.77±0.04	——	——	——
	Tu-177-si-NC-U6	9.79	9.74	9.82	9.78±0.04	——	——	——
	Tu-177-si HCP5-3-U6	9.8	9.78	9.79	9.79±0.01	——	——	——
	Tu-686-Cell-U6	9.77	9.78	9.74	9.76±0.02	——	——	——
	Tu-686-si-NC-U6	9.83	9.79	9.78	9.80±0.03	——	——	——
	Tu-686-si HCP5-3-U6	9.75	9.81	9.8	9.79±0.03	——	——	——

## Sheet: Figure 4
Figure 4A
		样品-基因	重复1 Ct值	重复2 Ct值	重复3 Ct值	Ct平均值	DCT	DDCT	2-DDCT
		Tu-177-Cell-miR-216a-5p	29.68	29.71	29.72	29.70±0.02	20.55±0.02	0.00±0.02	1.00±0.02
		Tu-177-NC mimic-miR-216a-5p	29.77	29.68	29.73	29.73±0.05	20.55±0.05	-0.01±0.05	1.01±0.03
		Tu-177-miR-216a-5p mimic-miR-216a-5p	25.45	25.45	25.49	25.46±0.02	16.31±0.02	-4.25±0.02	18.94±0.31
		Tu-686-Cell-miR-216a-5p	29.7	29.77	29.75	29.74±0.04	20.62±0.04	0.07±0.04	0.96±0.02
		Tu-686-NC mimic-miR-216a-5p	29.75	29.72	29.75	29.74±0.02	20.62±0.02	0.07±0.02	0.96±0.01
		Tu-686-miR-216a-5p mimic-miR-216a-5p	25.45	25.44	25.43	25.44±0.01	16.31±0.01	-4.25±0.01	18.98±0.14
		Tu-177-Cell-U6	9.14	9.1	9.2	9.15±0.05	——	——	——
		Tu-177-NC mimic-U6	9.21	9.18	9.15	9.18±0.03	——	——	——
		Tu-177-miR-216a-5p mimic-U6	9.12	9.21	9.12	9.15±0.05	——	——	——
		Tu-686-Cell-U6	9.1	9.11	9.14	9.12±0.02	——	——	——
		Tu-686-NC mimic-U6	9.13	9.1	9.12	9.12±0.02	——	——	——
		Tu-686-miR-216a-5p mimic-U6	9.13	9.12	9.16	9.14±0.02	——	——	——
Figure 4B	Time	Sample	OD1	OD2	OD3	Mean±std
	0h	Tu-177-Cell	0.311	0.318	0.319	0.32±0.004
		Tu-177-NC mimic	0.314	0.33	0.322	0.32±0.008
		Tu-177-miR-216a-5p mimic	0.323	0.314	0.32	0.32±0.005
		Tu-686-Cell	0.328	0.326	0.317	0.32±0.006
		Tu-686-NC mimic	0.313	0.32	0.31	0.31±0.005
		Tu-686-miR-216a-5p mimic	0.325	0.329	0.328	0.33±0.002
	24h	Tu-177-Cell	0.573	0.569	0.579	0.57±0.005
		Tu-177-NC mimic	0.579	0.577	0.573	0.58±0.003
		Tu-177-miR-216a-5p mimic	0.447	0.449	0.451	0.45±0.002
		Tu-686-Cell	0.597	0.607	0.599	0.60±0.005
		Tu-686-NC mimic	0.599	0.603	0.601	0.60±0.002
		Tu-686-miR-216a-5p mimic	0.507	0.511	0.504	0.51±0.004
	48h	Tu-177-Cell	0.823	0.827	0.827	0.83±0.002
		Tu-177-NC mimic	0.821	0.83	0.823	0.82±0.005
		Tu-177-miR-216a-5p mimic	0.677	0.683	0.684	0.68±0.004
		Tu-686-Cell	0.849	0.844	0.847	0.85±0.003
		Tu-686-NC mimic	0.847	0.843	0.848	0.85±0.003
		Tu-686-miR-216a-5p mimic	0.704	0.701	0.704	0.70±0.002
	72h	Tu-177-Cell	0.984	0.988	0.981	0.98±0.004
		Tu-177-NC mimic	0.98	0.983	0.981	0.98±0.002
		Tu-177-miR-216a-5p mimic	0.721	0.727	0.722	0.72±0.003
		Tu-686-Cell	0.923	0.93	0.921	0.92±0.005
		Tu-686-NC mimic	0.927	0.922	0.923	0.92±0.003
		Tu-686-miR-216a-5p mimic	0.749	0.757	0.744	0.75±0.007
Figure 4C
		Sample	1	2	3	mean	SD
	Tu-177	Cell	379	370	354	367.667	12.6623
		NC mimic	376	357	376	369.667	10.9697
		miR-216a-5p mimic	248	240	234	240.667	7.02377
	Tu-686	Cell	335	317	309	320.333	13.3167
		NC mimic	308	325	317	316.667	8.5049
		miR-216a-5p mimic	159	184	164	169	13.2288
Figure 4D
		Sample	1	2	3	mean	SD
	Tu-177	Cell	307	297	295	299.667	6.4291
		NC mimc	302	301	290	297.667	6.65833
		miR-216a-5p mimic	228	215	199	214	14.5258
	Tu-686	Cell	267	244	261	257.333	11.9304
		NC mimic	237	248	259	248	11
		miR-216a-5p mimic	116	128	108	117.333	10.0664

## Sheet: Figure 5
Figure 5A
		样品-基因	重复1 Ct值	重复2 Ct值	重复3 Ct值	Ct平均值	DCT	DDCT	2-DDCT
		Tu-177-si HCP5-miR-216a-5p	26.73	26.79	26.72	26.75±0.04	17.39±0.04	0.00±0.04	1.00±0.03
		Tu-177-si HCP5+NC inhibitor-miR-216a-5p	26.77	26.81	26.76	26.78±0.03	17.45±0.03	0.06±0.03	0.96±0.02
		Tu-177-si HCP5+miR-216a-5p inhibitor-miR-216a-5p	29.17	29.06	29.06	29.10±0.06	19.72±0.06	2.33±0.06	0.20±0.01
		Tu-686-si HCP5-miR-216a-5p	26.78	26.74	26.75	26.76±0.02	17.44±0.02	0.05±0.02	0.97±0.02
		Tu-686-si HCP5+NC inhibitor-miR-216a-5p	26.71	26.67	26.69	26.69±0.02	17.32±0.02	-0.07±0.02	1.05±0.02
		Tu-686-si HCP5+miR-216a-5p inhibitor-miR-216a-5p	28.73	28.67	28.61	28.67±0.06	19.32±0.06	1.93±0.06	0.26±0.01
		Tu-177-si HCP5-U6	9.35	9.37	9.35	9.36±0.01	——	——	——
		Tu-177-si HCP5+NC inhibitor-U6	9.34	9.31	9.33	9.33±0.02	——	——	——
		Tu-177-si HCP5+miR-216a-5p inhibitor-U6	9.34	9.41	9.4	9.38±0.04	——	——	——
		Tu-686-si HCP5-U6	9.31	9.33	9.31	9.32±0.01	——	——	——
		Tu-686-si HCP5+NC inhibitor-U6	9.37	9.37	9.38	9.37±0.01	——	——	——
		Tu-686-si HCP5+miR-216a-5p inhibitor-U6	9.35	9.32	9.34	9.34±0.02	——	——	——
Figure 5B
	Time	Sample	OD1	OD2	OD3	Mean±std
	0h	Tu-177-si HCP5	0.328	0.327	0.32	0.33±0.004
		Tu-177-si HCP5+NC inhibitor	0.326	0.33	0.322	0.33±0.004
		Tu-177-si HCP5+miR-216a-5p inhibitor	0.326	0.322	0.32	0.32±0.003
		Tu-686-si HCP5	0.328	0.322	0.329	0.33±0.004
		Tu-686-si HCP5+NC inhibitor	0.322	0.323	0.326	0.32±0.002
		Tu-686-si HCP5+miR-216a-5p inhibitor	0.324	0.321	0.322	0.32±0.002
	24h	Tu-177-si HCP5	0.447	0.441	0.449	0.45±0.004
		Tu-177-si HCP5+NC inhibitor	0.449	0.443	0.445	0.45±0.003
		Tu-177-si HCP5+miR-216a-5p inhibitor	0.573	0.579	0.58	0.58±0.004
		Tu-686-si HCP5	0.457	0.46	0.451	0.46±0.005
		Tu-686-si HCP5+NC inhibitor	0.453	0.459	0.453	0.46±0.003
		Tu-686-si HCP5+miR-216a-5p inhibitor	0.597	0.6	0.601	0.60±0.002
	48h	Tu-177-si HCP5	0.649	0.653	0.651	0.65±0.002
		Tu-177-si HCP5+NC inhibitor	0.647	0.651	0.659	0.65±0.006
		Tu-177-si HCP5+miR-216a-5p inhibitor	0.827	0.831	0.823	0.83±0.004
		Tu-686-si HCP5	0.659	0.66	0.654	0.66±0.003
		Tu-686-si HCP5+NC inhibitor	0.657	0.653	0.653	0.65±0.002
		Tu-686-si HCP5+miR-216a-5p inhibitor	0.849	0.843	0.847	0.65±0.003
	72h	Tu-177-si HCP5	0.749	0.751	0.754	0.75±0.003
		Tu-177-si HCP5+NC inhibitor	0.747	0.743	0.744	0.74±0.002
		Tu-177-si HCP5+miR-216a-5p inhibitor	0.997	1.001	1.03	1.00±0.003
		Tu-686-si HCP5	0.759	0.764	0.767	0.76±0.004
		Tu-686-si HCP5+NC inhibitor	0.761	0.764	0.768	0.76±0.004
		Tu-686-si HCP5+miR-216a-5p inhibitor	0.927	0.929	0.931	0.93±0.002
Figure 5C
		Sample	1	2	3	mean	SD
	Tu-177	si HCP5	258	243	259	253.333	8.96289
		si HCP5+NC inhibitor	257	240	244	247	8.88819
		si HCP5+miR-216a-5p inhibitor	312	315	334	320.333	11.9304
	Tu-686	si HCP5	154	168	177	166.333	11.5902
		si HCP5+NC inhibitor	184	157	168	169.667	13.5769
		si HCP5+miR-216a-5p inhibitor	243	255	276	258	16.7033
Figure 5D
		Sample	1	2	3	mean	SD
	Tu-177	si HCP5	179	165	179	174.333	8.0829
		si HCP5+NC inhibitor	158	168	159	161.667	5.50757
		si HCP5+miR-216a-5p inhibitor	228	225	196	216.333	17.673
	Tu-686	si HCP5	106	98	113	105.667	7.50555
		si HCP5+NC inhibitor	97	106	122	108.333	12.6623
		si HCP5+miR-216a-5p inhibitor	175	201	189	188.333	13.0128

## Sheet: Figure 6
Figure 6B
	plasmid	miRNA	Background	Firefly	Renilla	R/F	mean±s.d.
	ZEB1 3'UTR	blank 1	59	8813886	4410152	0.5	0.59±0.08
		blank 2	120	7642235	4996672	0.65
		blank 3	51	7849773	4824648	0.61
		hsa-miR-216-5p	85	7714476	2953767	0.38	0.36±0.04
		hsa-miR-216-5p	60	8894831	2774532	0.31
		hsa-miR-216-5p	71	7514831	2884738	0.38
		hsa-miR-216-5p Inhibitor	104	8560578	6639488	0.78	0.77±0.03
		hsa-miR-216-5p Inhibitor	96	8821262	6516820	0.74
		hsa-miR-216-5p Inhibitor	59	8774681	6917812	0.79
	mut ZEB1 3'UTR	blank 1	109	7455877	5309093	0.71	0.70±0.03
		blank 2	117	7813088	5662987	0.72
		blank 3	66	8721467	5859248	0.67
		hsa-miR-216-5p	81	8343376	5705063	0.68	0.68±0.08
		hsa-miR-216-5p	60	7712401	5753717	0.75
		hsa-miR-216-5p	113	8934132	5325228	0.6
		hsa-miR-216-5p Inhibitor	57	8271655	5734524	0.69	0.68±0.03
		hsa-miR-216-5p Inhibitor	65	7790510	5446898	0.7
		hsa-miR-216-5p Inhibitor	107	8841308	5712522	0.65
